# Supplementary material for: Novel Effects of Combination Therapy Through Inhibition of Caspase-1/Gasdermin D Induced-Pyroptosis in Lupus Nephritis
Source: Front Immunol. 2021 Nov 19;12:720877. doi: 10.3389/fimmu.2021.720877 (PMC8639704; doi:10.3389/fimmu.2021.720877)
Supplement: Supplementary file 2 [file Table_1.xlsx]

## Sheet: Sheet1
Sup Table 1 Participant demorgraphic and clinical characteristics.
	Lupus nephritis (n=47)
Age, years	30.55±8.29
Female, n(%)	35(74.5%)
Disease durations, months	7(5, 21)
WBC, 10E9/L	7.06(4.97, 8.61)
Hemoglobin, g/L	122(107, 131)
PLT, 10E9/L	225.06±87.99
ALT, IU/L	17(13, 30)
AST, IU/L	19(16, 25)
ALB, g/L	36.26±7.44
24h-urine protein, g	2.2(1.65, 3.61)
Cr, mg/dl	1.06±0.81
C3, mg/dl	0.65±0.20
C4, mg/dl	0.15±0.08
SLEDAI	13(11, 16)
Caspase+/PI+ %	26.98±10.71
WBC, white blood cells; PLT, platelet; ALT, serum alanine aminotransferase; AST, serum aspartate aminotransferase; ALB, albumin; Cr, serum creatinine; C3, complement 3; C4, complement 4; SLEDAI, systemic lupus erythematesus disease activity index.
